# Supplementary material for: Analysis of Survival-Related lncRNA Landscape Identifies A Role for LINC01537 in Energy Metabolism and Lung Cancer Progression
Source: Int J Mol Sci. 2019 Aug 1;20(15):3713. doi: 10.3390/ijms20153713 (PMC6696180; doi:10.3390/ijms20153713)
Supplement: Supplementary file 1 [file ijms-20-03713-s001.zip]

Archive with 7 entries (7 files):
- ijms-550517-supplementary/Supplementary Figure Legends.docx
- ijms-550517-supplementary/Supplementary Figure S1.jpg
- ijms-550517-supplementary/Supplementary Figure S2.jpg
- ijms-550517-supplementary/Supplementary Figure S3.jpg
- ijms-550517-supplementary/Supplementary Methods.docx
- ijms-550517-supplementary/Supplementary Table S1.docx
- ijms-550517-supplementary/Supplementary Table S2.docx
